# Supplementary material for: Acromioplasty reduces critical shoulder angle in patients with rotator cuff tear
Source: PLoS One. 2021 Jun 30;16(6):e0253282. doi: 10.1371/journal.pone.0253282 (PMC8245121; doi:10.1371/journal.pone.0253282)
Supplement: S1 Data — (XLS) [file pone.0253282.s001.xls]

## Sheet: 工作表1
編號	病歷號	姓名	性別	年齡	手術日期	術前診斷	手術名稱	身高	體重	BMI	血壓	脈搏	手術(肩部手術0無/1有)	服用藥物	有無抽菸	有無喝酒	肺部疾病史	心血管系統病史	神經系統病史	呼吸系統病史	腎臟系統病史	內分泌系統病史	消化系統病史	其他病史	Gout	Hyperlipidemia(高血脂)	DM	Use Steroid(類固醇)	Cholesteral(膽固醇)	TG	LDL	HDL	Hb	Hct	BUN	Cr	WBC	Uric acid	Sugar	HbA1C	術中出血量(ml)	手術時間(min)	住院天數	術前VAS	術前疼痛時間(月)	術後接受復健治療	術前接受復健治療	外傷造成	職業類型
001	05436222	金采璇	0	49	106/11/09	L't RCT. With impingement syndrome	Cuff repair. Acromioplasty	159	55	21.7	142/88	56	無	無	無	無	無	無	無	無	無	無	無	無	無	無	無	無	無				11.9	37.3	9	0.54	4.2						4	3	24M	-	-	-	家庭主婦
002	05486632	李登元	1	73	106/11/09	L't RCT	Cuff repair. Acromioplasty	170	67	23.18	134/81	85	96年L2/3 decompression s/p 102年3月 R4 TKR s/p 104年 喉部脂肪成形術 s/p	無	無	無	無	無	無	無	無	無	無	無	無	無	無	無	無				14.4	42.4	31	0.86	5.5		123				4	4	2M	-	-	+	退休人員
003	04406273	廖美芳	0	55	106/11/16	L't shoulder RCT	L't Cuff repair	156	55	22.6	153/97	71	無	無	無	無	無	無	無	無	無	無	無	無	無	無	無	無	無				11.3	36.1	12	0.62	5.3		112				3	2	24M	-	-	+	家管
004	08414489	游琇姬	0	56	106/11/01	L't RCT with impingement syndrone	Cuff repair. Acromioplasty	153	48	20.5	98/62	55	15年前肛門廔管s/p 10年前疝氣s/p	無	無	無	無	無	無	無	無	無	無	無	無	無	無	無	無				12.9	38	14	0.76	4.7		85				4	2	3M	-	-	-	家庭主婦
005	07795727	張信	1	63	106/11/15	Rt RCT	Rt Cuff repair. Acromioplasty	165	57	21.19	148/95	79	左腳骨折s/p 民國約90年,右腳膝窩血管瘤s/p	無	無	有	無	無	無	無	無	無	無	無	無	無	無	無	無				13.1	38.7	9	0.81	4		94				4	1	many years	-	-	+	工人
006	01333617	鄭志誠	1	73	106/01/09	L't RCT with impingement	Lt Cuff repair. Acromioplasty	154	60	25.3	156/114	75	2年前Spine s/p(馬偕) 75年車禍L't s/p(ROI)	有	無	無	無	無	無	無	無	無	無	無	有	無	無	無	無				14.1	40.1	14	0.82	7.4		116				4	7	4M	-	+	-	退休人員
007	09545766	周許月卿	0	62	106/02/16	R't RCT with impingement	repair. Acromioplasty	156	58	25.44	155/82	78	板機指s/p	有	無	無	無	有	無	無	無	無	無	無	無	無	無	無	無				11.1	34	23	0.81	7.5		111				4	3	1M	+	-	-	家庭主婦
008	07447989	郭全益	1	58	106/02/20	R't shoulder RCT	Cuff repair	165	100	36.29	136/90	50	10年前胸悶行心導管放支架	有	無	無	無	有	無	無	無	無	無	無	無	有	有						15.7	45.5	20	1.05	7.5						5	3	1M	+	-	-	不詳
009	09583566	劉怡良	1	47	106/02/23	L't shoulder traumatic RCT	cuff repair Acrominoplasty	170	71	22.66	135/92	68	無	有	無	有	無	有	無	無	無	無	有	無	無	有	有	無	有				14.8	43.5	14	1.24	8.8		177				5	2	disability for months	-	-	-	服務業
010	0006073	陳麗秋	0	54	106/02/20	L't shoulder RCT	Lt RCT repair acrominplasty	157	56	22.57	115/92	57	L't ACL s/p *3次 右耳耳膜 s/p L't 半月板 s/p	無	無	無	無	無	無	無	無	有	無	無	無	無	無						12	36.9	16	0.47	6.8						4	2	disability for months	-	-	-	服務業
011	00596921	張豐架	1	56	106/03/01	R't shoulder traumatic RCT	RCT repair. Acrominplasty	165	56	20.57	172/101	77	無	有	無	有	無	有	無	無	無	無	有	無	無	有	無	無	無				14.6	42.1	12	0.96	8.1						5	4	3M	-	-	+	工人
012	00826062	楊淑芬	0	60	106/03/15	Rt RCT	Cuff repair	157	58.5	24.35	145/94	76	子宮內膜異位行子宮全切s/p	有	無	無	無	有	無	無	無	無	無	無	無	有	無	有	有				13.3	40.1	19	0.54	7		171		50		3	5	1years	-	+	+	服務業
013	00557625	莊麗珍	0	56	106/03/16	R't shoulder RCT, with impingement	R't RCT , acromioplasty	166.5	55	20.32	92/70	70	C3-C6 spine s/p 20年前periconitis s/p 20年前ATH s/p GERD	有	無	無	無	無	無	無	無	無	有	無	無	無	無	無	無				13.1	38.1	11	0.59	4.1		101				4		3M	+	+	-	工人
014	01518050	邱川柦	1	61	106/03/09	Left soholder rotator cuff tear	Lt shoulder cuff repair / Acrominplasty	162	57	23.05	118/65	80	無	有	有	無	有	有	無	有	無	無	有	無	無	無	無	無	無				15	43.6	13	1.03	7.7		95				5	4	1years	-	-	+	退休人員
015	01344160	游龍坤	1	60	106/03/03	rotator cuff tear, right	cuff repair	164	67	24.91	123/90	81	20年前右膝前十字韌帶 s/p 9年前右膝前十字韌帶 s/p 10607 右肩RCT	無	無	無	無	無	無	無	無	無	有	無	無	無	無	無	無				15	44.5	16	0.96	8.7		97				4	2	1W	-	-	-	無
016	00684480	邱德福	1	66	106/03/16	Rotator cuff tear and impingement of left shoulder	cuff repair. Acrominoplasty	164	73	27.7	159/89	69	40年前左膝骨折 s/p	無	無	無	有	無	無	無	無	無	無	無	無	無	無	無	無				13	38.1	15	0.85	8.5		131				4	4	1M	-	-	+	退休人員
017	02388371	謝文(火宣)	1	66	106/03/13	rotator cuff tear, right shoulder	cuff repair. Acrominoplasty	159	80	31.64	179/91	73	左鼠蹊脂肪瘤 s/p	有	無	無	無	有	無	無	有	有	無	無	有	有	有	有	有				14.1	42	31	1.62	11		97				4	4	1years	-	-	-	退休人員
018	05559130	李宜	0	64	106/03/29	Rt shoulder RCT	Rt RCT repair / Acrominoplasty	157	67	28.25	144/101	60	30年前子宮外孕 s/p 10年前聲帶長繭 s/p 左手ORIF s/p 子宮肌瘤切除 s/p	無	無	無	無	無	有	無	無	有	有	無	無	無	無	無	無				13.2	38.2	13	0.75	6.1						4	5	2years	+	-	-	家庭主婦
019	09745746	莊施秀枝	0	71	106/04/04	R't RCT with impingement syndrone	Rt cuff repair. Acrominoplasty	142	51	25.29	121/79	57	2014年9月 MI s/p 胸椎9.10塌陷 s/p	有	無	無	無	有	無	無	無	無	無	無	無	無	無	無	無				13.3	39.7	17	0.65	5.5		88				4	1	1W	-	-	-	退休人員
020	02601335	陳秋華	0	54	106/03/23	Lt shoulder RCT	cuff repair. Acrominoplasty	153	55	23.5	124/82	75	左手板機指 s/p	無	無	無	無	無	無	無	無	無	無	無	無	無	無	無	無				12.4	36.5	14	0.46	6.3		93				5	3	2years	-	-	-	服務業
021	02605722	鄭園錦	0	73	106/04/19	Rt massive RCT	cuff repair. Acrominoplasty	148	52	23.74	151/88	66	右眼青光眼 s/p	有	無	無	無	有	無	無	無	有	無	無	無	無	無	無	無				11	34.8	24	1.01	4		189				5	2	many years	-	-	-	退休人員
022	02105312	陳蘇蕊	0	74	106/03/23	R't shoulder RCT, with impingement syndrone	cuff repair. Acrominoplasty	151	67	29.38	154/95	79	105年 右腳 TKR s/p 5年前L4~5 s/p	有	無	無	無	無	無	無	無	無	無	無	無	無	無	有	無				13.6	40.1	16	0.65	9.8		129				5	3	2years	-	+	-	退休人員
023	00108469	楊憲宏	1	63	106/03/27	Rt RCT tear	cuff repair. Acrominoplasty	180	85	26.23	166/107	96	左腳 tibia、fibia Fr. ORIF s/p 鼻息肉 s/p	有	無	有	無	有	無	無	無	有	有	無	無	無	有	無	無				15.7	46.6	16	1.21	9.3		133				4	4	1years	-	-	-	服務業
024	07258428	劉玉春	0	55	106/04/10	Lt shoulder RCT	cuff repair. Acrominoplasty	161	67	25.85	129/88	64	CABG II s/p 20年前子宮肌瘤 s/p 1年前膀胱行懸吊術 s/p 2年前心導管 s/p 8年前心臟繞道術 s/p	有	無	無	有	有	有	無	有	無	有	無	無	無	無	無	無				13.5	39.5	17	0.71	8.7		114				5	3	many years	-	-	-	服務業
025	00916994	謝月輝	1	63	106/04/19	Lt massive RCT	Lt RCT repair / Acrominoplasty	167	70	25.1	132/84	64	7-8年前左腹股溝疝氣 s/p 7-8年前左視網膜剝離 s/p 104.03右肩行肩袖修復術及肩峰成形術	無	無	無	無	有	無	無	無	無	無	無	無	無	無	無	無				15.1	44.3	19	1.2	6.3						5	4	4-5 years	-	-	-	服務業
026	02635589	劉字妹	0	67	106/05/18	Rt RCT	Cuff repair. Acromioplasty	151	61	26.4	150/86	66	無	有	無	無	無	有	無	無	無	有	無	無	無	無	有	有	無				13	38.4	14	0.66	5		182				4	2	3M	-	-	+	退休人員
027	01360628	黃萬南	1	69	106/04/24	R't RCT with impingement syndrone	Cuff repair. Acromioplasty	163	63	23.71	119/84	71	多年前心臟支架 s/p 104 C1/2不穩定與嚴重狹窄 s/p 105 心律調節器 s/p	有	無	無	無	有	無	無	無	有	有	無	無	有	無	無	無				13.5	38.8	16	0.9	4.5		105				4	2	3M	-	-	-	退休人員
028	09865794	王台榮	1	67	106/05/24	Lt RCT	Lt Cuff repair. Acromioplasty	154	50	21.08	140/89	77	痔瘡 s/p 腎結石 s/p	有	無	無	無	無	無	無	無	無	無	無	無	無	無	無	無				13.7	41.2	19	0.85	5.5		97				5	4	6M	-	-	+	工人
029	08314714	陳正聖	1	63	106/04/20	Rt RCT	Cuff repair. Acromioplasty	175	85	37.76	191/118	74	痔瘡 s/p	有	無	無	無	有	無	無	無	無	無	無	無	無	無	無	無				12.6	38.2	15	0.99	7.3		105				3	3	3years	-	-	+	工人
030	02405674	許秋田	1	58	106/05/24	Rt RCT	Cuff repair. Acromioplasty	169	73	25.26	157/87	65	無	無	無	無	無	無	無	有	無	無	無	無	無	無	無	無	無				14.4	41.8	15	0.82	8.2		87				4	3	1M	-	-	-	退休人員
031	04138725	謝滿照	0	55	106/05/11	Lt RCT	Lt shoulder acrominplasty cuff repair	147	76	35.65	147/93	68	10年前左側 CTS 104年 L-spine s/p 104年 左大拇指板機指 s/p	有	無	無	無	無	有	無	無	無	無	無	無	有	無	無	無				13.4	40.6	14	0.75	5.8		131				4	4	2years	-	+	-	家庭主婦
032	00068262	徐周嬌娥	0	71	106/06/05	L't RCT with impingement	Lt Cuff repair. Acromioplasty	154	59	24.7	157/78	80	15年前青光眼 s/p 6年前 cata s/p RURS s/p	有	無	無	無	有	無	無	無	無	無	無	無	無	無	無	無				13.1	38.4	21	0.6	8.2						4	2	3M	-	-	+	退休人員
033	01112296	李麗香	0	50	106/06/01	Rt traumatic RCT	Cuff repair. Acromioplasty	160	66	25.78	143/82	74	10年前右乳腫瘤 s/p 103年右鼠蹊腫塊切除 s/p	無	無	無	無	有	無	無	無	無	無	無	無	無	無	無	無				13.8	41.5	8	0.57	6.9		95				4	3	6M	-	-	-	家庭主婦
034	02306630	賴黃碧海	0	74	106/08/10	Rt RCT	Rt Cuff repair. Acromioplasty	148	73	33.33	157/69	81	多年前腦部額葉腫瘤 s/p	無	無	無	無	無	無	無	無	無	無	無	無	無	無	無	無				13.4	39.5	15	0.73	6.4		105				4	3	2years	-	+	-	家庭主婦
035	06774284	陳玉鳳	0	36	106/07/12	R't shoulder RCT impingement	Rt RCT cuff repair. Acromioplasty	160	53	20.7	108/58	87	無	無	無	無	無	無	無	無	無	無	無	無	無	無	無	無	無				13.8	40.4	14	0.56	6.6		93				5	4	1month	-	-	-	服務業
036	06493068	李孟穎	0	38	106/08/16	Lt traumatic RCT	Cuff repair. Acromioplasty	158	46	18.43	125/80	85	10年前巧克力囊腫 s/p	有	無	無	無	無	無	無	無	無	無	無	無	無	無	無	無				14	41.3	5	0.64	9.6		101				5	3	1month	-	-	-	服務業
037	08741572	黃再傳	1	63	106/06/29	Rt RCT	Cuff repair	165	65	23.88	169/94	63	無	有	無	無	無	無	無	無	無	無	無	無	無	無	無	無	無				14.3	43.2	12	1.08	9.5		104				4	4	1years	-	-	-	工人
038	04963248	游黃富	0	75	106/06/14	Lt RCT with impingement	Lt RCT repair. Acromioplasty	161	50	19.3	161/88	78	無	無	無	無	無	無	無	無	無	無	無	無	無	無	無	無	無				12.6	37.7	11	0.65	5.5		147				4	2	1years	-	-	-	家庭主婦
039	01340817	顏陳麗真	0	68	106/08/03	Rt RCT	Rt Cuff repair. Acromioplasty	151	55	34.12	143/82	71	L-spine s/p	無	無	無	無	無	無	無	無	無	無	無	無	無	無	無	無				13.2	39.6	19	0.56	5		126				4	2	3months	-	-	-	家庭主婦
040	05386811	徐嘉星	1	50	106/07/17	Rt RCT	Cuff repair. Acromioplasty	173	65	21.72	136/82	67	30年前右手指s/p	有	無	無	無	無	無	無	無	無	無	無	無	無	無	無	無				13.2	39.3	12	0.8	3.9		114				5	1	3months	-	-	-	服務業
041	09184709	張朝鈞	1	63	106/06/29	Rt RCT	Cuff repair. Acromioplasty	169	70	24.51	186/103	62	無	無	無	無	無	無	無	無	無	無	無	無	無	無	無	無	無				14.6	43.1	16	1.05	8.9		167				4	2	2months	+	-	-	服務業
042	02644163	李滿	0	62	106/08/03	Lt RCT	Lt RCT repair.	156	65	26.71	130/80	64	Rt shoulder s/p 腕隧道症候群 s/p	無	無	無	無	無	無	無	無	無	無	無	無	無	有	無	無				13.6	40.3	12	0.54	5.2		92				5	4	3months	+	+	-	家庭主婦
043	02010531	邱程	1	73	106/07/19	R't shoulder RCT	Cuff repair. Acromioplasty	163	82	30.86	167/116	71	97年口腔癌 s/p 多年前心導管放支架 104年BPH s/p	有	無	無	無	無	無	無	有	有	有	有	無	無	無	無	無				12.8	39.8	21	1.4	5		109				5	3	1years	-	-	-	退休人員
044	08414489	游琇姬	0	56	106/11/01	Lt RCT with impingement syndrone	Cuff repair. Acromioplasty	153	48	20.5	98/62	55	疝氣 s/p 肛門瘻管 s/p	無	無	無	無	無	無	無	無	無	無	無	無	無	無	無	無				12.9	36	14	0.76	4.7		85				4	2	3months	-	-	-	服務業
045	01698330	陳弘聖	1	39	106/10/16	Rt RCT	Rt Cuff repair.	172	75	25.35	150/92	77	多年前冷凍肩 s/p 多年前椎間盤突出 s/p L't knee關節鏡 s/p	有	有	有	無	無	無	無	無	有	無	無	無	無	有	無	無				15.6	43.8	12	0.79	8.5						3	3	half years	-	+	+	工人
046	07661606	石來成	1	65	106/10/19	Rt massive RCT	Cuff repair. Acromioplasty	156	55	22.6	151/73	55	盲腸炎 s/p 右腳第二腳趾截肢 s/p 左膝人工關節置換 s/p C3.4.5狹窄行椎間盤切除/融合術 s/p	有	有	無	無	無	無	無	無	無	無	無	無	有	有	有	無				14	41.6	11	0.63	9.1		101				5	2	1years	-	-	-	服務業
047	00361145	武曉萍	0	53	106/10/26	Rt traumatic RCT	Rt RCT repair. Acromioplasty	162	48	18.29	112/52	65	無	無	無	有	無	無	無	無	無	無	無	無	無	無	無	無	無				11.9	35.6	11	0.69	5.2						4	2	2M	-	-	-	服務業
048	10024849	賴萬和	1	60	106/08/31	Lt RCT. Rt frozen shoulder	Cuff repair, Lt. manipulation Rt	161	70	27.01	137/94	81	7年前LC s/p	有	無	無	無	有	無	無	無	有	無	無	有	有	有	有	有				14	41.2	27	1.74	7.8		246				4	3	3months	-	-	-	服務業
049	07335749	林秀鸞	0	70	106/10/25	Rt shoulder RCT	Cuff repair.	155	54	22.48	161/75	58	子宮懸吊 s/p	有	無	無	無	有	無	無	無	無	無	無	無	無	無	無	無				12.3	36.8	15	0.71	6.4						4	2	half years	-	-	-	退休人員
050	05486632	李登元	1	73	106/11/09	Lt RCT	Cuff repair. Acromioplasty	170	67	23.18	134/81	85	喉部脂肪成形 s/p R4 TKA s/p L2/3腰椎減壓 s/p	無	無	無	無	無	無	無	無	無	無	無	無	無	無	無	無				14.4	42.4	31	0.86	5.5		123				4	3	2months	-	-	-	退休人員
051	04157007	吳秋燕	0	56	106/09/28	Rt traumatic RCT	Cuff repair.	156	60	24.65	153/103	68	右腳趾脫位 s/p 右大腳趾脫位 s/p ORIF 膝蓋創傷性半月板撕裂 s/p 水瘤切除左側卵巢 s/p 右眼視網膜剝離 s/p 膽結石 s/p 闌尾炎 s/p	無	無	無	無	無	無	無	無	有	無	無	無	無	有	無	無				13.1	40.9	11	0.5	6.8		150				5	2	3months	-	+	-	服務業
052	07795727	張信	1	63	106/11/15	Rt RCT	Rt Cuff repair. Acromioplasty	164	57	21.19	148/95	79	左腳骨折 s/p 右腳膝窩血管瘤 s/p	無	無	有	無	無	無	無	無	無	無	無	無	無	無	無	無				13.1	38.7	9	0.81	4		94				4	1	3years	-	-	-	工人
053	05044126	陳素妹	0	65	106/12/27	Lt RCT	Lt shoulder cuff./ Acrominplasty	153	62	26.49	154/91	55	34年前Brain tumor s/p 103年 Rt RCT s/p 甲狀腺囊腫 s/p	有	無	無	無	有	無	無	無	有	無	無	無	無	無	無	無				11.9	34.7	25	0.81	4.8		121				4	3	3years	-	-	-	退休人員
054	05436222	金采璇	0	49	106/11/09	Lt RCT with impingement syndrone	Cuff repair. Acromioplasty	159	54	21.36	142/88	56	無	無	無	無	無	無	無	無	無	無	無	無	無	無	無	無	無				11.9	27.3	9	0.54	4.2		99				4	2	2years	-	-	-	退休人員
055	04834009	張淑琴	0	67	106/11/30	Lt traumatic RCT	Lt Cuff repair. Acromioplasty	144	53	25.56	152/88	65	104年左腳脂肪瘤 s/p 子宮內膜增生 s/p 73年結紮 s/p	有	無	無	無	無	無	無	無	無	無	無	無	有	無	無	無				12.8	38.6	13	0.44	5.9		175				3	2	3months	-	-	-	家庭主婦
056	04406273	廖美芳	0	55	106/11/16	Lt shoulder RCT	Lt Cuff repair	156	55	22.6	153/97	71	無	無	無	無	無	無	無	無	無	無	無	無	無	無	無	無	無				11.3	36.1	12	0.62	5.3		112				3	2	2years	-	-	-	家庭主婦
057	10371990	王國卿	1	60	106/12/21	Rt traumatic RCT	repair. Acromioplasty	165	67	24.61	142/90	60	無	無	有	無	無	無	無	無	無	無	無	無	無	無	無	無	無				13.7	40.3	17	0.95	6.9		120				5	4	3weeks	-	-	-	工人
058	00469302	唐建凱	1	50	106/12/11	Lt traumatic RCT	Cuff repair. Acromioplasty	177	79	25.22	160/70	56	痔瘡 s/p	有	無	有	無	無	無	無	無	無	無	無	無	無	無	有	無				14.2	40.6	18	1.11	6.2						4	3	3years	-	-	-	服務業
059	01975316	鄭孟祥	1	54	106/12/28	Lt RCT	Cuff repair. Acromioplasty	166	53	19.23	131/89	76	無	有	無	無	無	有	無	無	無	無	無	無	無	無	無	無	無				13.1	42.2	7	0.75	5.3		99				4	2	3years	-	-	-	服務業
060
061
062
063
064
065
066
067
068
069
070
071
072
073
074
075
076
077
078
079
080
081
082
083
084
085
086
087
088
089
090
091
092
093
094
095
096
097
098
099
100
101
102
103
104
105
106
107
108
109
110
111
112
113
114
115
116
117
118
119
120
121
122
123
124
125
126
127
128
129
130
131
132
133
134
[truncated: 24 more columns]

## Sheet: X光術前術後(337位) (2)
No.	sex (0F/1M)	Age	side (0L/1R)	BH	BW	BMI	Gout (0N/1Y)	Hyperlipidemia (0N/1Y)	DM (0N/1Y)	Use Steroid (0N/1Y)	OP before CSA (Critical Shoulder Angle)	38 degrees 0 less1 more	After OP CSA (Critical Shoulder Angle)	CSA change
119	0	84	1	140	52	26.53	0	0	0	0	22.205	0	23.4275	-1.2225
132	0	81	1	165	70	25.71	0	1	1	0	25.0755	0	18.8275	6.248
274	1	53	0	175	89	29.06	0	0	1	0	26.3705	0	28.928	-2.5575
044	0	91	1	147	40	18.5	0	0	0	0	26.9545	0	28.447	-1.4925
194	1	62	1	170	76	26.3	0	0	0	0	27.0515	0	35.0875	-8.036
337	1	58	1	170.5	75	25.8	1	0	1	0	27.331	0	21.9005	5.4305
227	0	73	0	153	66	28.19	0	0	1	0	27.529	0	25.8205	1.7085
300	1	64	1	163	90	33.87	0	0	0	0	27.756	0	26.119	1.637
203	1	56	0	165	56	20.57	0	0	0	0	28.26	0	28.2125	0.0475
294	0	60	1	163	67	25.22	0	0	0	0	28.5985	0	28.4265	0.172
012	1	62	1	162.5	66.6	25.22	0	0	0	1	28.869	0	33.839	-4.97
329	1	61	0	156	72	29.59	0	1	1	0	29.0305	0	28.1745	0.856
090	0	62	1	155	77.5	32.26	0	0	0	1	29.0725	0	35.0415	-5.969
001	0	80	1	150.5	48.6	21.46	0	0	0	0	29.106	0	28.442	0.664
292	1	71	1	160	60	23.44	0	0	0	0	29.1355	0	31.0025	-1.867
112	1	61	1	163	71	26.72	0	0	1	0	29.39	0	36.3205	-6.9305
076	1	73	0	164	65.8	24.46	0	0	0	0	29.533	0	26.392	3.141
086	1	67	0	170	70	24.22	0	0	0	0	29.6265	0	25.7355	3.891
267	0	68	1	155	59	24.56	0	0	1	0	29.787	0	21.8005	7.9865
193	1	53	1	170	102	35.29	0	0	0	0	29.968	0	26.422	3.546
253	1	52	1	158	57	22.83	0	0	1	0	29.9685	0	27.2075	2.761
330	1	50	1	162	101	38.48	0	0	0	1	30.1075	0	29.0105	1.097
272	1	69	0	168	67	23.74	0	0	0	0	30.145	0	25.1975	4.9475
222	0	76	1	146	64	30.02	0	0	0	0	30.301	0	31.1525	-0.8515
050	0	72	1	149	55	24.77	0	0	0	0	30.405	0	29.852	0.553
135	1	48	0	172	80	27.04	0	0	0	0	30.5175	0	39.7365	-9.219
082	0	68	1	155	57	23.73	0	0	1	0	30.5985	0	29.7385	0.86
197	1	62	0	170	85	29.41	0	0	0	0	30.6135	0	31.596	-0.9825
243	0	50	0	157	84	34.08	0	0	1	0	30.723	0	29.819	0.904
088	0	53	1	161	52	20.06	0	0	0	1	30.744	0	31.347	-0.603
096	1	71	1	160	66	25.78	0	0	0	0	30.7755	0	34.2145	-3.439
071	1	70	1	160	60	23.44	0	0	0	0	30.8325	0	37.1375	-6.305
299	1	58	1	165	70	25.71	0	0	0	0	30.897	0	32.535	-1.638
021	1	63	1	156	67	27.53	0	0	0	0	30.9535	0	32.3135	-1.36
312	1	77	1	163	72.7	27.36	0	0	0	1	30.959	0	27.689	3.27
124	1	54	0	168	70	24.8	0	0	0	1	31.017	0	31.5015	-0.4845
159	1	64	1	166	76.8	27.87	0	0	0	0	31.072	0	28.8335	2.2385
166	0	62	1	151	46	20.17	0	0	0	0	31.14	0	31.2315	-0.0915
268	0	62	0	155	67	27.89	0	0	0	0	31.2685	0	30.6485	0.62
241	0	56	0	156	67	27.53	0	0	0	1	31.2815	0	33.7315	-2.45
177	0	78	0	150	63	28	0	1	1	0	31.2865	0	27.332	3.9545
332	1	42	0	165	63	23.14	0	0	0	0	31.352	0	24.9625	6.3895
284	1	62	0	168	60	21.26	0	0	1	0	31.3595	0	24.395	6.9645
058	0	55	0	161	51	19.68	0	0	0	1	31.468	0	30.023	1.445
333	0	42	0	149	54	24.32	0	0	1	0	31.531	0	33.685	-2.154
290	1	77	1	167.5	60	21.39	0	0	0	0	31.542	0	27.4195	4.1225
072	1	60	1	167	51.7	18.54	0	1	0	0	31.6	0	31.0285	0.5715
134	1	93	1	165	70	25.71	0	0	0	0	31.6095	0	33.856	-2.2465
034	1	64	1	164	71	26.4	0	0	0	0	31.6125	0	30.3125	1.3
140	0	60	1	150	54	24	1	1	1	1	31.7635	0	33.26	-1.4965
235	1	64	0	165	81	29.75	0	0	1	0	31.7885	0	24.844	6.9445
003	0	61	0	153	66	28.19	0	0	1	0	31.873	0	41.8225	-9.9495
053	0	76	1	151	67	29.38	0	0	0	0	31.9195	0	27.3685	4.551
020	0	67	0	162	55	20.9	0	0	0	0	31.931	0	30.35	1.581
270	1	62	0	156	71	29.17	0	0	1	0	32.0545	0	38.203	-6.1485
204	0	52	0	156	67	27.53	0	0	0	0	32.089	0	30.7155	1.3735
089	1	77	1	168	75	26.57	0	0	0	0	32.2985	0	28.9325	3.366
141	1	73	1	154	62.9	26.52	0	0	1	0	32.2985	0	28.953	3.3455
139	0	70	1	159	59	23.34	0	0	0	1	32.3965	0	30.388	2.0085
232	0	68	1	159	66	26.11	0	0	0	0	32.581	0	29.567	3.014
327	1	48	1	162	62	23.62	0	0	0	0	32.6365	0	32.7835	-0.147
104	1	42	1	165	63	23.14	0	0	0	0	32.742	0	32.1115	0.6305
032	0	73	0	150	66	29.33	0	1	1	1	32.7875	0	26.663	6.1245
054	0	74	1	148	52	23.74	0	0	0	0	32.7935	0	30.029	2.7645
228	0	53	0	156	53	21.78	0	0	0	0	32.808	0	31.6345	1.1735
263	1	55	1	163	65	24.46	0	1	0	0	32.819	0	30.502	2.317
018	0	74	1	148	63	28.7	0	0	0	0	32.8245	0	33.2065	-0.382
137	0	60	1	155	74	30.8	0	0	0	1	32.946	0	30.3745	2.5715
035	0	73	1	159	63	24.92	0	0	1	0	32.9545	0	28.2625	4.692
022	1	62	1	175	68	22.2	0	0	0	0	33.024	0	33.862	-0.838
146	1	68	1	165	67	24.61	0	0	0	0	33.0335	0	33.7615	-0.728
230	0	57	1	160	52	20.31	0	0	0	0	33.084	0	29.695	3.389
075	1	79	1	155	60.5	25.18	0	0	0	0	33.176	0	35.772	-2.596
026	0	25	0	161	49.5	19.1	0	0	0	0	33.195	0	36.157	-2.962
254	0	54	1	162.5	56.5	21.4	0	0	0	0	33.1955	0	30.9295	2.266
136	1	64	1	169	81	28.36	0	0	0	0	33.263	0	28.871	4.392
182	0	63	1	155	54	22.48	0	0	0	0	33.2715	0	29.168	4.1035
130	1	67	0	170	75	25.95	0	0	0	0	33.39	0	35.4835	-2.0935
293	0	67	1	155	72	29.97	0	0	1	0	33.4455	0	35.6605	-2.215
319	1	68	1	160	67	26.17	0	0	0	0	33.483	0	28.357	5.126
318	1	60	1	164	62	23.05	0	0	0	0	33.4905	0	31.792	1.6985
317	0	79	0	156	66	27.12	0	0	0	0	33.5135	0	28.3665	5.147
208	1	56	1	122	51	34.26	0	0	0	0	33.5435	0	33.6315	-0.088
168	1	76	1	172	76.5	25.86	0	0	0	0	33.552	0	33.1235	0.4285
246	1	65	1	162	58	22.1	0	1	1	0	33.793	0	34.633	-0.84
083	0	73	0	152	53.5	23.16	0	0	1	0	33.866	0	31.639	2.227
174	0	63	1	148	44	20.09	0	0	0	0	33.91	0	32.783	1.127
187	1	62	1	157	55	22.31	0	0	0	1	33.9125	0	37.087	-3.1745
106	1	49	1	170	79	27.34	0	0	0	0	34.0455	0	29.1795	4.866
257	1	47	1	174.5	81.3	26.7	0	0	1	0	34.167	0	33.7775	0.3895
291	0	58	1	150	60	26.67	0	0	0	0	34.1725	0	31.808	2.3645
007	1	67	0	161	62	23.92	0	0	0	0	34.1925	0	29.6525	4.54
114	1	62	0	157	56	22.72	0	0	0	0	34.195	0	41.362	-7.167
255	1	63	0	161	58	22.38	0	0	0	1	34.233	0	32.8135	1.4195
185	1	62	1	169	81	28.36	0	0	0	0	34.261	0	29.6535	4.6075
121	0	73	1	146	44	20.64	1	1	0	0	34.2885	0	32.6625	1.626
314	1	86	0	170	65	22.49	0	0	0	0	34.349	0	34.197	0.152
158	1	66	1	170	75	25.95	0	0	1	0	34.362	0	27.0405	7.3215
172	0	78	1	155	53	22.06	0	0	0	1	34.366	0	35.4055	-1.0395
150	1	63	1	166	68	24.68	0	0	0	0	34.55	0	34.4005	0.1495
010	0	78	1	161	74.2	28.63	0	0	0	1	34.551	0	42.6295	-8.0785
059	1	56	1	160	53	20.7	0	0	0	0	34.6445	0	25.1685	9.476
219	1	68	1	161	74	28.55	0	0	0	0	34.7175	0	38.2915	-3.574
002	0	72	1	150	55.4	24.62	0	0	1	0	34.7205	0	35.2765	-0.556
006	1	60	1	165	65	23.8	0	0	0	0	34.7525	0	32.706	2.0465
275	0	58	1	156	60	24.65	0	0	0	0	34.8075	0	28.596	6.2115
315	0	77	1	160	60	23.44	0	0	1	0	34.8365	0	40.169	-5.3325
296	0	67	0	153	58	24.78	0	0	1	0	34.8745	0	31.742	3.1325
273	0	70	1	157	66	26.78	0	0	1	1	34.889	0	43.956	-9.067
004	0	60	0	154	79.2	33.18	0	1	0	0	34.9225	0	30.6035	4.319
308	1	66	1	168	58	20.55	0	0	0	1	34.928	0	35.8805	-0.9525
029	0	67	1	160	60	23.44	0	0	0	0	34.993	0	41.1365	-6.1435
276	1	60	0	170	70	24.22	0	1	1	0	35.0595	0	34.606	0.4535
180	1	69	1	165	72	26.45	0	0	0	0	35.066	0	35.2635	-0.1975
214	1	62	1	174	72.5	23.95	0	0	0	0	35.1245	0	30.931	4.1935
147	1	71	0	160	52	20.31	0	0	0	0	35.143	0	40.395	-5.252
133	1	43	0	162	56	21.34	0	0	0	0	35.309	0	32.857	2.452
281	0	83	1	150	57	25.33	0	0	0	1	35.337	0	32.2205	3.1165
242	1	72	1	170	82	28.37	0	0	0	1	35.346	0	32.9675	2.3785
052	1	58	1	165	56	20.57	0	1	0	0	35.3795	0	29.075	6.3045
233	0	73	1	146	55	25.8	0	0	1	1	35.4055	0	34.1905	1.215
042	1	78	1	175	80	26.12	0	0	0	0	35.419	0	38.4395	-3.0205
266	1	67	0	164	70	26.03	0	0	1	0	35.4835	0	33.3005	2.183
334	1	58	1	174	73	24.11	0	0	0	0	35.4935	0	37.2845	-1.791
336	1	74	0	175	65	21.22	0	0	0	0	35.597	0	34.748	0.849
038	0	60	0	158	44	17.63	0	0	0	0	35.63	0	35.5745	0.0555
151	0	77	0	156	66	27.12	0	0	0	0	35.664	0	35.003	0.661
126	1	54	1	169	74	25.91	0	0	0	1	35.7865	0	29.883	5.9035
125	0	82	0	152	60	25.97	0	0	0	1	35.8105	0	31.3765	4.434
328	0	65	1	150	69	30.67	0	0	1	0	35.941	0	37.164	-1.223
224	1	72	1	170	85	29.41	0	0	0	0	36.041	0	32.8425	3.1985
077	1	77	0	162	70.3	26.79	0	0	1	0	36.2065	0	32.9785	3.228
144	1	93	1	155	64	26.64	0	0	0	0	36.223	0	35.175	1.048
113	0	77	0	155	57	23.73	0	1	0	1	36.28	0	37.4035	-1.1235
184	1	62	0	158	55	22.03	0	0	0	0	36.3065	0	35.4895	0.817
320	0	60	1	151	83	36.4	0	0	1	0	36.3655	0	32.847	3.5185
188	1	52	0	170	74	25.61	0	0	0	0	36.3785	0	36.5665	-0.188
039	1	40	1	170	70	24.44	0	0	1	0	36.444	0	27.1515	9.2925
212	0	81	1	160	60	23.44	0	0	1	0	36.571	0	33.3985	3.1725
192	0	52	0	158	65	26.04	0	1	0	0	36.586	0	37.072	-0.486
030	0	66	0	160	70	27.34	0	0	0	1	36.6165	0	32.062	4.5545
024	1	65	1	160	42	16.41	0	0	0	0	36.6245	0	32.444	4.1805
262	1	78	1	161	53	20.45	0	0	0	0	36.7915	0	33.7565	3.035
306	1	53	0	173	77	25.73	0	0	0	0	37.0895	0	36.448	0.6415
283	1	78	1	171	81	27.7	0	0	0	0	37.156	0	35.0675	2.0885
301	1	46	1	176	68	21.95	0	0	0	0	37.211	0	29.332	7.879
081	1	51	1	176	73	23.57	0	0	1	0	37.221	0	32.129	5.092
051	1	65	1	171	71	24.28	0	1	0	0	37.225	0	38.3875	-1.1625
145	1	71	1	170	70	24.22	0	0	0	0	37.229	0	34.2465	2.9825
247	1	58	1	167	62	22.23	0	0	0	0	37.2595	0	43.173	-5.9135
245	1	71	1	162	65	24.77	0	0	0	0	37.3465	0	29.602	7.7445
055	0	72	0	154.8	59.2	24.7	0	0	0	0	37.3665	0	39.4175	-2.051
249	1	40	1	162.5	62.5	23.67	0	0	0	0	37.443	0	42.5015	-5.0585
287	0	61	1	158	52	20.83	0	0	0	0	37.466	0	32.162	5.304
211	1	77	0	158	60	24.03	0	0	0	0	37.4995	0	26.027	11.4725
261	1	58	0	175	81	26.3	0	0	0	0	37.5675	0	34.408	3.1595
087	1	62	0	164	70	26.03	0	0	0	0	37.7305	0	34.1185	3.612
057	1	64	1	164	57	21.19	0	0	0	0	37.764	0	35.9565	1.8075
013	1	75	1	156	59	24.24	0	0	0	0	37.7835	0	31.1155	6.668
285	0	75	1	148	48	21.91	0	0	1	1	37.804	0	45.7705	-7.9665
196	0	59	1	152	58	25.1	0	0	0	0	37.869	0	38.013	-0.144
129	1	76	0	151	49	21.49	0	0	0	1	37.89	0	37.937	-0.047
309	0	55	1	154	57	24.03	0	0	0	1	37.963	0	34.746	3.217
099	0	61	1	160	83	32.42	0	0	0	0	37.9665	0	40.6455	-2.679
295	1	65	1	163	73	27.48	0	0	1	0	37.9775	0	31.755	6.2225
298	1	74	1	158	70	28.04	0	0	0	0	38.005	1	47.2525	-9.2475
015	0	72	1	148	63	28.7	0	0	0	0	38.049	1	34.4	3.649
093	0	67	0	157	55	22.31	0	0	0	0	38.082	1	36.0295	2.0525
079	1	74	1	168	70	24.8	0	0	0	0	38.1375	1	34.852	3.2855
127	1	79	0	165	68	24.98	0	1	1	1	38.2175	1	44.5975	-6.38
250	1	67	0	169	76	26.61	0	0	0	0	38.2175	1	35.5025	2.715
153	0	60	1	158	69	27.64	0	0	0	0	38.2225	1	35.468	2.7545
186	0	79	1	163	71	26.72	0	1	0	0	38.2435	1	38.173	0.0705
331	0	74	1	149	63	28.38	1	0	0	0	38.262	1	27.6615	10.6005
324	0	63	1	147	56	25.92	0	0	0	0	38.3055	1	36.747	1.5585
244	0	56	1	160	55	21.48	0	0	0	0	38.312	1	34.922	3.39
041	0	55	0	160	60	23.44	0	0	0	0	38.3325	1	31.6525	6.68
316	0	76	1	148	52	23.74	1	0	0	0	38.462	1	44.3175	-5.8555
170	1	53	0	174.5	63	20.69	0	0	0	0	38.4765	1	32.625	5.8515
160	1	52	1	151	54	23.68	0	0	0	0	38.4795	1	32.934	5.5455
256	0	63	1	145	57	27.11	0	0	0	0	38.482	1	34.818	3.664
097	0	57	0	153	70	29.9	0	0	0	0	38.553	1	37.5545	0.9985
175	0	77	1	152	56	24.24	1	0	0	0	38.5965	1	34.22	4.3765
101	0	72	1	148	60	22.83	0	0	0	0	38.631	1	34.4845	4.1465
251	1	67	0	167	64	22.95	0	0	0	0	38.6355	1	31.968	6.6675
016	1	68	0	161	81.3	31.36	0	0	0	1	38.7	1	37.365	1.335
277	0	65	0	160	60	23.44	0	0	0	0	38.7175	1	36.8195	1.898
110	0	67	1	155	60	24.97	0	0	1	0	38.913	1	38.047	0.866
154	1	56	0	171	89	30.44	0	0	0	0	38.981	1	29.5995	9.3815
220	0	61	1	155	56	23.31	0	0	0	0	39.0195	1	30.532	8.4875
028	0	79	0	160	60	23.44	0	0	0	1	39.083	1	37.2555	1.8275
189	1	69	0	165	75	27.55	0	0	0	0	39.0915	1	38.5455	0.546
202	0	65	1	173	70	23.39	0	0	0	1	39.1615	1	36.5545	2.607
142	0	67	1	153	54	23.07	0	0	1	0	39.254	1	35.4135	3.8405
269	0	74	1	156.5	57	23.27	1	0	0	0	39.2755	1	30.354	8.9215
011	1	78	0	158.5	67	26.6	0	1	0	0	39.3225	1	44.329	-5.0065
221	1	69	1	166	73	26.49	0	0	0	0	39.33	1	36.2605	3.0695
307	1	70	0	164	84	31.23	0	0	0	0	39.5655	1	39.727	-0.1615
014	1	54	0	164	57.5	21.38	0	0	0	0	39.581	1	28.9975	10.5835
131	0	56	0	155	73	30.39	0	1	0	0	39.6355	1	35.646	3.9895
116	0	64	1	152.5	59	25.37	0	0	0	0	39.6615	1	39.2335	0.428
122	0	53	0	148.9	42	18.94	0	0	0	1	39.6745	1	35.91	3.7645
199	1	69	1	160	74	28.91	0	0	0	0	39.6935	1	35.3235	4.37
073	1	55	1	170	70	24.22	0	0	0	0	39.725	1	38.977	0.748
209	0	68	1	150	56	24.89	0	0	0	0	39.7675	1	32.0625	7.705
304	0	64	1	151	58	25.44	0	0	0	0	39.7795	1	36.2235	3.556
152	0	68	1	160	65	25.39	0	1	1	1	39.927	1	38.311	1.616
094	1	68	0	165	73	26.81	0	0	0	0	39.943	1	38.1485	1.7945
155	0	55	0	146	66	30.96	0	0	1	0	40.0145	1	34.4035	5.611
049	0	76	1	160	60	23.44	1	0	0	0	40.066	1	42.493	-2.427
167	0	66	0	157	60.2	24.27	0	0	0	0	40.1495	1	31.2725	8.877
109	1	62	1	170	60	20.76	1	0	1	0	40.1875	1	34.867	5.3205
063	1	34	1	176	85	27.44	0	0	0	0	40.194	1	36.549	3.645
198	1	69	0	165	75	27.55	0	0	1	1	40.286	1	35.044	5.242
311	1	76	1	165	93	34.16	0	0	1	0	40.3925	1	34.42	5.9725
095	0	77	1	157	68	27.59	0	0	0	0	40.4055	1	29.0595	11.346
205	0	62	1	156	67	27.53	0	0	1	0	40.46	1	36.211	4.249
229	1	71	1	168	72	25.51	0	0	0	0	40.5485	1	36.589	3.9595
226	1	66	1	170	86	29.76	0	0	1	0	40.5735	1	36.1285	4.445
162	1	55	1	160	60	23.44	0	0	0	0	40.64	1	34.8205	5.8195
118	1	55	0	173	90	30.07	0	0	0	0	40.7095	1	36.602	4.1075
009	0	75	0	149	61	27.4	0	1	1	0	40.831	1	43.3895	-2.5585
297	0	60	0	158	69.5	27.84	0	0	0	1	40.8475	1	42.067	-1.2195
322	0	58	1	153	65	27.77	0	0	0	0	40.854	1	38.8775	1.9765
048	1	64	1	168	66	23.38	0	0	0	0	40.8725	1	34.8505	6.022
218	0	66	0	165.5	80	29.21	0	0	0	0	41.0515	1	41.3935	-0.342
149	1	64	1	166	56	20.32	0	0	0	0	41.156	1	40.5185	0.6375
289	0	57	0	156	56	23.01	0	0	0	0	41.162	1	33.513	7.649
115	1	69	1	157	68	27.59	1	1	0	0	41.192	1	38.0205	3.1715
065	0	74	0	146	72.2	33.87	0	0	1	0	41.2205	1	38.2535	2.967
321	1	53	1	167	73	26.18	0	0	0	0	41.2965	1	36.915	4.3815
143	0	72	0	154	73	30.78	0	0	1	0	41.462	1	40.1145	1.3475
286	1	61	0	160	75	29.3	0	0	0	0	41.4855	1	31.04	10.4455
123	0	67	0	164	67	24.91	0	0	0	0	41.5355	1	33.8175	7.718
231	1	66	1	164	79	29.37	0	0	0	1	41.607	1	33.5195	8.0875
040	1	62	1	160	65	25.39	0	0	0	1	41.7165	1	32.799	8.9175
033	0	66	1	158	53	21.23	0	0	0	0	41.778	1	30.347	11.431
103	0	59	1	153	58	24.78	0	0	0	0	41.8785	1	37.5815	4.297
173	0	67	1	150	65	28.89	1	0	1	0	41.921	1	35.0245	6.8965
302	0	68	1	147	48	22.21	0	0	0	0	41.9575	1	34.7985	7.159
282	0	63	1	158	64	25.64	0	0	0	0	42.0045	1	35.8	6.2045
037	0	65	1	165	78	28.6	0	0	1	0	42.0235	1	33.7575	8.266
216	0	76	1	146	47.3	22.19	0	0	1	0	42.2305	1	37.969	4.2615
117	1	67	0	174	74	24.44	0	0	1	0	42.257	1	38.8095	3.4475
080	1	65	1	166	74	26.85	0	0	0	0	42.2595	1	38.2065	4.053
223	0	65	1	156	62	25.48	0	0	0	0	42.2675	1	38.538	3.7295
326	1	73	1	158	62	24.84	0	0	0	0	42.4515	1	40.2225	2.229
169	0	63	0	161	77	29.71	0	0	1	1	42.4865	1	40.781	1.7055
120	0	84	1	150	45	20	0	0	1	0	42.6595	1	38.712	3.9475
279	0	58	1	153	47	20.08	0	0	0	0	42.7165	1	36.6155	6.101
225	0	68	1	153	47	20.08	0	0	0	0	42.775	1	41.4825	1.2925
157	0	60	1	160	70	27.34	0	0	1	0	42.81	1	44.1925	-1.3825
128	0	59	1	158	72	28.84	0	0	0	0	42.8455	1	33.9785	8.867
085	0	69	1	155	53	22.06	0	0	1	0	42.8865	1	39.2265	3.66
191	1	61	0	170	104	35.99	0	0	1	0	42.992	1	43.2655	-0.2735
278	0	65	1	160	60	23.44	0	0	0	0	43.0155	1	44.085	-1.0695
111	1	66	1	153	68	29.05	0	0	0	1	43.0635	1	39.682	3.3815
237	0	47	1	163	50	18.82	0	0	0	0	43.0895	1	39.6765	3.413
217	1	53	0	170	83	28.72	0	0	0	1	43.0935	1	39.774	3.3195
176	1	56	1	172.5	76	25.54	1	1	1	0	43.099	1	37.6955	5.4035
190	1	73	1	162	68	25.91	0	0	0	0	43.357	1	36.9695	6.3875
047	0	78	0	148	48	21.91	0	0	0	0	43.369	1	39.174	4.195
067	0	81	0	150	50.5	22.44	0	0	1	1	43.417	1	36.976	6.441
163	0	51	1	150	44.8	19.91	0	0	0	0	43.4195	1	35.828	7.5915
068	0	73	1	156	65	26.71	0	0	0	0	43.581	1	43.6765	-0.0955
066	0	63	1	155	63.7	26.51	0	0	1	0	43.61	1	37.439	6.171
056	1	74	0	154	65	27.41	0	0	0	0	43.6525	1	38.807	4.8455
091	0	51	1	150	61	27.11	0	0	0	0	43.6885	1	41.538	2.1505
043	0	66	0	160	60	23.44	0	0	0	0	43.775	1	30.7315	13.0435
303	1	60	1	167	68	24.38	0	0	1	0	43.837	1	34.319	9.518
045	0	59	1	160	37	14.45	0	0	0	0	43.9505	1	39.254	4.6965
310	1	61	1	155	62	25.81	1	0	0	0	44.0055	1	38.9835	5.022
313	0	66	0	155	55	22.89	0	0	1	0	44.027	1	43.5905	0.4365
195	0	77	1	155	53	22.06	0	0	0	0	44.0425	1	40.043	3.9995
240	0	75	0	150	55.5	24.67	0	0	1	0	44.119	1	41.3555	2.7635
258	0	61	0	151	70.3	30.83	0	0	0	0	44.3335	1	42.591	1.7425
207	1	53	0	162	61	23.24	0	0	0	0	44.5025	1	41.26	3.2425
234	0	74	1	155	59	24.56	0	0	0	1	44.5205	1	43.1005	1.42
078	1	70	0	163	70	26.35	0	0	0	0	44.531	1	41.2515	3.2795
023	0	73	1	153	67	28.62	0	0	0	0	44.601	1	38.3235	6.2775
201	0	53	0	152	51.2	22.16	0	0	0	0	44.633	1	39.9735	4.6595
215	0	75	1	160	60	23.44	0	0	0	0	44.6625	1	46.459	-1.7965
098	1	65	0	163	78	29.36	0	0	0	0	44.6715	1	43.571	1.1005
265	0	59	1	155	56	23.31	0	0	1	0	44.7735	1	30.9055	13.868
238	0	62	0	151	88	38.59	0	0	0	0	44.834	1	37.5675	7.2665
236	0	56	1	148	62	28.31	0	0	0	0	44.9755	1	39.059	5.9165
148	1	47	0	177	76	24.26	0	0	0	0	44.9815	1	39.983	4.9985
271	1	40	0	172	77	26.03	0	0	0	0	44.987	1	44.356	0.631
259	1	55	0	170	111	38.41	0	1	1	0	44.9955	1	41.853	3.1425
062	0	83	1	140	40.8	20.82	0	0	0	0	45.028	1	49.912	-4.884
107	1	58	1	162	61	23.24	0	0	0	1	45.1395	1	36.3805	8.759
092	0	66	1	161	61	23.53	0	0	0	0	45.181	1	45.996	-0.815
260	0	71	1	153	77	32.89	0	0	0	0	45.227	1	31.9065	13.3205
206	1	39	0	160	60	23.44	0	0	0	0	45.2625	1	36.144	9.1185
105	0	55	0	167	85	30.48	0	1	1	0	45.3445	1	40.894	4.4505
171	0	57	1	159	52	20.57	0	0	0	1	45.487	1	43.526	1.961
181	1	61	0	148	48	21.91	0	0	0	0	45.5795	1	40.4975	5.082
100	0	77	1	154.5	59	24.72	0	1	0	0	45.648	1	39.309	6.339
025	0	62	1	163	67	25.22	0	0	0	0	45.856	1	40.4935	5.3625
325	1	69	0	162	82	31.25	0	0	0	0	45.9315	1	37.112	8.8195
005	0	66	0	165.5	98	35.78	0	0	0	0	46.3095	1	50.9685	-4.659
064	1	85	1	166.5	77.2	27.85	0	0	1	0	46.5	1	49.5455	-3.0455
036	0	65	0	158	55	22.03	0	0	0	0	46.515	1	41.6825	4.8325
070	0	55	1	165	74	27.18	0	0	0	0	46.586	1	45.023	1.563
108	0	53	0	157	74	30.02	0	1	1	0	46.769	1	40.75	6.019
138	1	66	1	160	65.5	25.59	0	0	0	0	47.0085	1	48.3545	-1.346
165	0	68	1	160	72.3	28.24	0	0	0	0	47.0285	1	46.4535	0.575
178	0	67	1	160	75	29.3	0	1	0	0	47.2315	1	37.6365	9.595
084	1	66	0	157	60	24.34	0	0	1	0	47.2825	1	45.0895	2.193
019	1	60	1	163	56	21.08	0	0	0	0	47.3555	1	28.63	18.7255
288	0	37	1	159	46	18.2	0	0	0	0	47.4615	1	41.245	6.2165
210	0	66	0	144	67	32.31	0	1	0	0	47.4895	1	38.283	9.2065
027	0	72	1	158	55	22.03	0	0	0	0	47.5375	1	43.2605	4.277
061	0	63	1	154	52	21.93	0	0	0	0	47.719	1	41.2	6.519
046	1	66	1	175	86	28.08	0	1	1	0	48.016	1	37.8725	10.1435
060	0	53	1	154.5	57.8	24.21	0	0	0	0	48.0565	1	46.763	1.2935
164	0	62	0	154	62.1	26.18	0	0	0	0	48.1575	1	44.9315	3.226
074	1	53	1	170	82	28.37	1	0	0	0	48.2555	1	46.504	1.7515
264	0	64	1	155	60	24.97	0	0	1	0	48.3755	1	41.572	6.8035
200	0	55	1	158	59.6	23.87	0	0	0	0	48.3785	1	43.2895	5.089
031	0	81	0	158	50	20.03	0	0	0	0	48.4555	1	46.8655	1.59
248	0	67	1	146	62	29.09	0	0	1	0	48.6465	1	36.523	12.1235
239	0	56	0	153	72.6	31.01	0	0	1	0	48.705	1	42.4865	6.2185
305	0	59	1	155	57.7	24.02	0	0	0	0	48.809	1	53.2325	-4.4235
335	0	57	1	160	55	21.48	0	0	0	1	48.8185	1	44.472	4.3465
252	0	62	1	149	55	24.77	0	0	1	0	49.49	1	38.223	11.267
069	1	51	1	171	70	23.94	0	0	0	0	50.439	1	42.492	7.947
213	0	68	0	160	61	23.83	0	0	0	1	50.4425	1	43.68	6.7625
156	1	58	1	170	62	21.45	0	0	0	0	50.6435	1	45.255	5.3885
008	0	50	0	150	58	25.7	0	0	0	0	51.896	1	51.8105	0.0855
183	0	60	0	160	60	23.44	0	0	1	0	52.1165	1	48.806	3.3105
323	0	73	1	149	51	22.97	0	0	0	1	52.633	1	47.35	5.283
179	0	78	1	160	60	23.44	0	0	1	0	52.7855	1	45.0935	7.692
161	1	54	0	168	58	20.55	0	0	1	1	52.8605	1	44.2205	8.64
017	1	69	1	170	72	24.91	0	0	1	0	53.274	1	52.427	0.847
102	0	58	0	155	68	28.3	0	0	0	0	53.468	1	47.8155	5.6525
280	0	51	0	155	66	27.47	0	0	0	0	54.3545	1	53.0995	1.255
